# Supplementary material for: Safety and Immunogenicity of the Heterologous 2-Dose Ad26.ZEBOV, MVA-BN-Filo Vaccine Regimen in Health Care Providers and Frontliners of the Democratic Republic of the Congo
Source: J Infect Dis. 2023 Aug 24;229(4):1068–76. doi: 10.1093/infdis/jiad350 (PMC11011182; doi:10.1093/infdis/jiad350)
Supplement: jiad350_Supplementary_Data [file jiad350_supplementary_data.zip]

Archive with 3 entries (3 files):
- Correlation plots combined.png
- renamed_45afd.docx
- renamed_b1388.docx
